# Supplementary material for: Antifungal Potential of Biogenic Zinc Oxide Nanoparticles for Controlling Cercospora Leaf Spot in Mung Bean
Source: Nanomaterials (Basel). 2025 Jan 19;15(2):143. doi: 10.3390/nano15020143 (PMC11767459; doi:10.3390/nano15020143)
Supplement: Supplementary file 1 [file nanomaterials-15-00143-s001.zip]

Archive with 1 entries (1 files):
- nanomaterials-3394653-supplementary.pdf
